# Supplementary material for: A time-series meta-transcriptomic analysis reveals the seasonal, host, and gender structure of mosquito viromes
Source: Virus Evol. 2022 Feb 2;8(1):veac006. doi: 10.1093/ve/veac006 (PMC8887699; doi:10.1093/ve/veac006)
Supplement: veac006_Supp [file veac006_supp.zip]

Archive with 3 entries (3 files):
- supplementary figure.pdf
- Table S1. Details of viral genomes identified in this study.xlsx
- Table S2.docx
