# Supplementary material for: A time-series meta-transcriptomic analysis reveals the seasonal, host, and gender structure of mosquito viromes
Source: Virus Evol. 2022 Feb 2;8(1):veac006. doi: 10.1093/ve/veac006 (PMC8887699; doi:10.1093/ve/veac006)
Supplement: veac006_Supp [file veac006_supp.zip › Table S1. Details of viral genomes identified in this study.xlsx]

## Sheet: Sheet1
Virus species	Genome	Genome length	Strain	Top blastx hit	Top blastx hit identity	Coverage (%)
Acyrthosiphon pisum virus	RNA	6743	21370	Acyrthosiphon pisum virus	99.7	67.3
Aedes albopictus densovirus 2	DNA	3561	37383	Aedes albopictus densovirus 2	99.2	88
Aphid lethal paralysis virus	RNA	9658	XY41547	Aphid lethal paralysis virus	98.7	99.8
Aphis gossypii virus	RNA	8381	26350	Aphis gossypii virus	95.4	82.1
Banna virus	RNA	3737	XY31283	Banna virus	98	99.5
Beihai picorna-like virus 77	RNA	6609	XY93795	Beihai picorna-like virus 77	96.5	75.7
Brassica yellows virus	RNA	995	XY53068	Brassica yellows virus	100	17.6
Broome luteo-like virus 1	RNA	923	XY4160	Broome luteo-like virus 1	93.4	36.6
Culex flavivirus	RNA	10757	XY41232	Culex flavivirus	99.6	99.2
Culex mononega-like virus 1	RNA	6330	XY126202	Culex mononega-like virus 1	95.4	95.9
Culex mononega-like virus 2	RNA	13287	XY52968	Culex mononega-like virus 2	98.8	100
Culex negev-like virus 1	RNA	10806	XY122049	Culex negev-like virus 1	98.5	99.8
Culex phasma-like virus	RNA	6284	XY100399	Culex phasma-like virus	90.8	98.7
Culex pipiens densovirus	DNA	5546	25053	Culex pipiens densovirus	90	96.3
Culex pseudovishnui rhabdo-like virus	RNA	11327	XY58454	Culex pseudovishnui rhabdo-like virus	95.6	98.4
Culex tritaeniorhynchus rhabdovirus	RNA	11170	XY40850	Culex tritaeniorhynchus rhabdovirus	99.8	99.8
Guadeloupe Culex tymo-like virus	RNA	7779	XY3733	Guadeloupe Culex tymo-like virus	96.4	99.7
Hubei Beny-like virus 1	RNA	4982	XY81040	Hubei Beny-like virus 1	97.3	99.4
Hubei chryso-like virus 1	RNA	3493	XY113539	Hubei chryso-like virus 1	98.7	98.6
Hubei macula-like virus 3	RNA	4746	XY5119	Hubei macula-like virus 3	92.4	99.1
Hubei mosquito virus 2	RNA	3087	XY1170	Hubei mosquito virus 2	96.3	99.8
Hubei mosquito virus 3	RNA	1952	XY59290	Hubei mosquito virus 3	99.3	97
Hubei mosquito virus 4	RNA	4929	XY33741	Hubei mosquito virus 4	96.4	99.2
Hubei permutotetra-like virus 1	RNA	810	XY84525	Hubei permutotetra-like virus 1	94.8	18.3
Hubei picorna-like virus 55	RNA	8070	XY20565	Hubei picorna-like virus 55	98.3	82.4
Hubei picorna-like virus 61	RNA	8662	XY44870	Hubei picorna-like virus 61	98.4	99.8
Hubei reo-like virus 12	RNA	4400	XY24728	Hubei reo-like virus 12	99.5	98.5
Hubei reo-like virus 7	RNA	3703	XY13255	Hubei reo-like virus 7	99.8	99.7
Hubei tetragnatha maxillosa virus 9	RNA	1562	XY47724	Hubei tetragnatha maxillosa virus 9	97.4	39.2
Hubei tombus-like virus 15	RNA	862	XY52795	Hubei tombus-like virus 15	97.3	21.6
Hubei tombus-like virus 27	RNA	1196	XY96568	Hubei tombus-like virus 27	92.4	54.1
Hubei virga-like virus 1	RNA	9143	XY25202	Hubei virga-like virus 1	98.2	100
Hubei virga-like virus 2	RNA	6507	XY57539	Hubei virga-like virus 2	94.6	98.8
Hubei virga-like virus 21	RNA	10024	XY8801	Hubei virga-like virus 21	97.8	99.5
Hubei virga-like virus 23	RNA	4874	XY43688	Hubei virga-like virus 23	91.2	33.3
Japanese encephalitis virus	RNA	7765	XY121909	Japanese encephalitis virus	96.2	70.8
Manglie virus	RNA	9209	XY54847	Manglie virus	98.4	99.9
Merida virus	RNA	11773	XY149598	Merida virus	98	99.8
Mosquito flavivirus	RNA	10813	XY107097	Mosquito flavivirus	99.6	99.5
Mosquitoe x virus	RNA	3209	XY68960	Mosquitoe x virus	99.2	99.7
Nam Dinh virus	RNA	20128	XY11528	Nam Dinh virus	98.1	100
Shangao tombus-like virus 1	RNA	2157	XY34642	Shangao tombus-like virus 1	99.6	93.8
Sonnbo virus	RNA	1665	XY128070	Sonnbo virus	99.4	95.9
Turnip yellows virus associated RNA	RNA	878	XY32410	Turnip yellows virus associated RNA	94.7	30.9
Vittskovle virus	RNA	1522	88534	Vittskovle virus	98.6	26.8
Wenzhou sobemo-like virus 3	RNA	2823	XY42150	Wenzhou sobemo-like virus 3	98.6	99.4
Wuchan romanomermis nematode virus 2	RNA	9745	XY53417	Wuchan romanomermis nematode virus 2	98.8	98.4
Wuhan insect virus 23	RNA	1430	XY120119	Wuhan insect virus 23	99.8	97.1
Wuhan mosquito virus 1	RNA	6442	XY12921	Wuhan mosquito virus 1	99.4	99.5
Wuhan Mosquito Virus 3	RNA	2443	XY84061	Wuhan Mosquito Virus 3	99.6	99.3
Wuhan Mosquito Virus 4	RNA	2391	XY41169	Wuhan Mosquito Virus 4	100	95.8
Wuhan Mosquito Virus 5	RNA	2408	XY12795	Wuhan Mosquito Virus 5	99.4	96.4
Wuhan Mosquito Virus 6	RNA	2415	XY70035	Wuhan Mosquito Virus 6	99.4	99.3
Wuhan Mosquito Virus 7	RNA	1563	38056	Wuhan Mosquito Virus 7	97.2	65.2
Wuhan Mosquito Virus 9	RNA	13668	XY91455	Wuhan Mosquito Virus 9	99	99.7
Wuhan spider virus 10	RNA	1364	XY124668	Wuhan spider virus 10	95.2	96.5
Xincheng Mosquito Virus	RNA	12716	XY71040	Xincheng Mosquito Virus	97.9	99.5
Yongsan iflavirus 1	RNA	8971	XY9064	Yongsan iflavirus 1	95.7	99.9
Yongsan picorna-like virus 2	RNA	9417	XY137143	Yongsan picorna-like virus 2	97.2	99.7
Zhee Mosquito virus	RNA	7584	XY172751	Zhee Mosquito virus	99.8	99.7
Zhejiang mosquito virus 3	RNA	3205	XY61195	Zhejiang mosquito virus 3	96.8	99.5
XiangYun bunya-arena-like virus 1	RNA	6424	XY29265	Boyle bunya-like virus	29.7	-
XiangYun bunya-arena-like virus 10	RNA	2782	XY143368	Jiangxia Mosquito Virus 1	34.8	-
XiangYun bunya-arena-like virus 11	RNA	5991	XY157118	Crithidia G15 virus	69.1	-
XiangYun bunya-arena-like virus 12	RNA	6463	XY84486	Culex phasma-like virus	68.3	-
XiangYun bunya-arena-like virus 13	RNA	6622	XY22579	Xinzhou Mosquito Virus	26.7	-
XiangYun bunya-arena-like virus 14	RNA	7666	XY94482	Wutai mosquito phasivirus	28.1	-
XiangYun bunya-arena-like virus 2	RNA	7009	XY40220	Boyle bunya-like virus	32.2	-
XiangYun bunya-arena-like virus 3	RNA	5885	XY126731	Huangshi Humpbacked Fly Virus	66	-
XiangYun bunya-arena-like virus 4	RNA	2470	19272	Boyle bunya-like virus	33.4	-
XiangYun bunya-arena-like virus 5	RNA	7820	149806	Culex pseudovishnui bunya-like virus	24.7	-
XiangYun bunya-arena-like virus 6	RNA	11821	XY61577	Halophytophthora RNA virus 7	27.3	-
XiangYun bunya-arena-like virus 7	RNA	4170	52953	Wenling crustacean virus 7	32.1	-
XiangYun bunya-arena-like virus 8	RNA	7799	XY85228	Wuhan Spider Virus	29.2	-
XiangYun bunya-arena-like virus 9	RNA	4131	XY67512	Kristianstad virus	48.9	-
XiangYun circovirus-like virus	DNA	1851	XY66403	Culex circovirus-like virus	48.1	-
XiangYun flavivirus	RNA	10965	XY21699	Aedes flavivirus	51.2	-
XiangYun hepe-virga-like virus 1	RNA	16133	XY3675	Vicia faba alphaendornavirus	66.6	-
XiangYun hepe-virga-like virus 2	RNA	7517	XY114755	Cordoba virus	28.8	-
XiangYun hepe-virga-like virus 3	RNA	6560	XY106677	Hibiscus latent Fort Pierce virus	27.7	-
XiangYun hepe-virga-like virus 4	RNA	14735	XY113536	Kerstinbo virus	24.2	-
XiangYun hepe-virga-like virus 5	RNA	10728	XY52544	Bactrocera dorsalis negev-like virus	56.6	-
XiangYun hepe-virga-like virus 6	RNA	9862	XY8263	Bactrocera dorsalis negev-like virus	51.3	-
XiangYun hepe-virga-like virus 7	RNA	15901	XY11777	Hubei virga-like virus 23	46.2	-
XiangYun hypo-like virus	RNA	3078	XY234924	Sodiomyces alkalinus fusarivirus 1	71.4	-
XiangYun luteo-sobemo-like virus 1	RNA	2780	XY10427	Atrato Sobemo-like virus 1	35.9	-
XiangYun luteo-sobemo-like virus 2	RNA	2764	XY64426	Hubei sobemo-like virus 42	63.8	-
XiangYun mono-chu-like virus 1	RNA	12840	XY19495	Culex tritaeniorhynchus Anphevirus	28.8	-
XiangYun mono-chu-like virus 10	RNA	11900	XY172600	Scophthalmus maximus rhabdovirus	33.7	-
XiangYun mono-chu-like virus 11	RNA	14251	XY42728	Wuhan Mosquito Virus 9	84.3	-
XiangYun mono-chu-like virus 2	RNA	5792	XY28730	Wilkie ophio-like virus 1	71.4	-
XiangYun mono-chu-like virus 3	RNA	4804	XY72945	Wilkie ophio-like virus 1	37	-
XiangYun mono-chu-like virus 4	RNA	12160	XY29339	Primus virus	35.6	-
XiangYun mono-chu-like virus 5	RNA	13409	XY10513	Culex mononega-like virus 2	70.2	-
XiangYun mono-chu-like virus 6	RNA	7047	XY16727	Hubei chuvirus-like virus 1	31.8	-
XiangYun mono-chu-like virus 7	RNA	9682	XY32649	Soybean leaf-associated negative-stranded RNA virus 4	60.4	-
XiangYun mono-chu-like virus 8	RNA	13195	XY238023	Culex mononega-like virus 2	52.8	-
XiangYun mono-chu-like virus 9	RNA	11170	XY109204	Shuangao Insect Virus 6	61.7	-
XiangYun narna-levi-like virus 1	RNA	2278	XY288947	Penicillium citrinum ourmia-like virus 1	62.7	-
XiangYun narna-levi-like virus 10	RNA	2544	XY86819	Sclerotinia sclerotiorum ourmia-like virus 2	42.3	-
XiangYun narna-levi-like virus 11	RNA	3025	XY23273	Plasmopara viticola lesion associated narnavirus 9	52.5	-
XiangYun narna-levi-like virus 12	RNA	2331	XY125567	Plasmopara viticola lesion associated ourmia-like virus 44	26.1	-
XiangYun narna-levi-like virus 13	RNA	3112	XY100656	Beihai barnacle virus 10	43.3	-
XiangYun narna-levi-like virus 14	RNA	2848	XY130157	Leptomonas seymouri RNA virus	34	-
XiangYun narna-levi-like virus 15	RNA	2389	XY22805	Changjiang narna-like virus 5	44.5	-
XiangYun narna-levi-like virus 16	RNA	2962	XY133613	Phakopsora narnavirus C	45.5	-
XiangYun narna-levi-like virus 2	RNA	2136	XY22169	Ourmiavirus	59.3	-
XiangYun narna-levi-like virus 3	RNA	2424	XY101736	Plasmopara viticola lesion associated ourmia-like virus 56	60.7	-
XiangYun narna-levi-like virus 4	RNA	2675	XY9832	Ourmia-like virus sp.	47.2	-
XiangYun narna-levi-like virus 5	RNA	2087	XYnudi	Aspergillus neoniger ourmia-like virus 1	70.9	-
XiangYun narna-levi-like virus 6	RNA	3063	XY3807	Middlebrook narna-like virus	26.1	-
XiangYun narna-levi-like virus 7	RNA	2799	XY10014	Ludgate narna-like virus	40.6	-
XiangYun narna-levi-like virus 8	RNA	2914	XY60680	Hubei narna-like virus 17	51.3	-
XiangYun narna-levi-like virus 9	RNA	3287	XY24645	Barley aphid RNA virus 7	78.1	-
XiangYun nudi-like virus	DNA	29363	XY9289	Oryctes rhinoceros nudivirus	39.3	-
XiangYun orthomyxo-like virus 1	RNA	1891	XY48598	Aedes alboannulatus orthomyxo-like virus	50.5	-
XiangYun orthomyxo-like virus 2	RNA	2390	XY12288	Wuhan Mosquito Virus 6	47.7	-
XiangYun orthomyxo-like virus 3	RNA	2146	105902	Hubei orthoptera virus 6	83.3	-
XiangYun orthomyxo-like virus 4	RNA	2338	XY73326	Shuangao Insect Virus 4	45.1	-
XiangYun orthomyxo-like virus 5	RNA	1761	XY57881	Jingshan Fly Virus 1	80.5	-
XiangYun partiti-picobirna-like virus 1	RNA	2071	XY49963	Culex tritaeniorhynchus partitivirus	52.3	-
XiangYun partiti-picobirna-like virus 10	RNA	1408	XY9616	Vespa velutina partiti-like virus 2	56.3	-
XiangYun partiti-picobirna-like virus 11	RNA	1320	XY5233	Sanxia partiti-like virus 1	89.7	-
XiangYun partiti-picobirna-like virus 2	RNA	2915	XY3837	Atrato Partiti-like virus 3	41.4	-
XiangYun partiti-picobirna-like virus 3	RNA	1606	XY97324	Pythium nunn virus 1	32.7	-
XiangYun partiti-picobirna-like virus 4	RNA	1679	XY24081	Hubei partiti-like virus 56	51	-
XiangYun partiti-picobirna-like virus 5	RNA	1634	152130	Verdadero virus	60.7	-
XiangYun partiti-picobirna-like virus 6	RNA	1586	XY128494	Wilkie partiti-like virus 2	30	-
XiangYun partiti-picobirna-like virus 7	RNA	3092	XY78491	Tetrodontophora bielanensis associated virus 1	83	-
XiangYun partiti-picobirna-like virus 8	RNA	1378	XY119211	Hubei partiti-like virus 49	82.9	-
XiangYun partiti-picobirna-like virus 9	RNA	1725	XY3966	Sonnbo virus	67.5	-
XiangYun permutotetra-like virus	RNA	3260	XY24642	Hubei permutotetra-like virus 2	39	-
XiangYun picorna-like virus 1	RNA	10151	XY145875	Formica exsecta virus 2	27.3	-
XiangYun picorna-like virus 2	RNA	9593	XY95719	Ista virus	49.3	-
XiangYun picorna-like virus 3	RNA	5324	XY73804	Leibnitzia anandria dicistrovirus	36.1	-
XiangYun picorna-like virus 4	RNA	9799	XY76816	Yonago Culex iflavirus	49.9	-
XiangYun picorna-like virus 5	RNA	8662	XY96150	Yongsan picorna-like virus 4	44.3	-
XiangYun picorna-like virus 6	RNA	7159	XY141826	Dicistroviridae sp.	55	-
XiangYun picorna-like virus 7	RNA	8815	XY8353	Riboviria sp.	38.5	-
XiangYun qin-like virus	RNA	5915	XY83278	Nackenback virus	58.9	-
XiangYun tombus-noda-like virus 1	RNA	2871	XY122354	Sanxia water strider virus 16	59.4	-
XiangYun tombus-noda-like virus 10	RNA	3070	XY113298	Riboviria sp.	66.9	-
XiangYun tombus-noda-like virus 11	RNA	2710	XY187561	Culannivirus DW-2019a	33.9	-
XiangYun tombus-noda-like virus 2	RNA	3611	XY43293	Culex Noda-like virus 1	40.5	-
XiangYun tombus-noda-like virus 3	RNA	3335	XY39643	Hubei tombus-like virus 29	53.8	-
XiangYun tombus-noda-like virus 4	RNA	1062	XY219009	Hubei tombus-like virus 29	36.3	-
XiangYun tombus-noda-like virus 5	RNA	1012	XY25576	Riboviria sp.	32.9	-
XiangYun tombus-noda-like virus 6	RNA	3304	XY8340	Tetranychus urticae-associated nodavirus A	68.5	-
XiangYun tombus-noda-like virus 7	RNA	3309	XY37315	Sanxia water strider virus 16	31.7	-
XiangYun tombus-noda-like virus 8	RNA	1010	XY285126	Beihai noda-like virus 17	74.1	-
XiangYun tombus-noda-like virus 9	RNA	3954	XY95843	Hubei orthoptera virus 4	73.1	-
XiangYun toti-like virus 1	RNA	1837	XY64114	Thelebolus microsporus totivirus 1	86.9	-
XiangYun toti-like virus 10	RNA	5247	XY210875	Xanthophyllomyces dendrorhous virus L1A	30.7	-
XiangYun toti-like virus 11	RNA	5708	XY161838	Diatom colony associated dsRNA virus 11	54.6	-
XiangYun toti-like virus 2	RNA	6385	XY13168	Yuanmou totivirus	71.1	-
XiangYun toti-like virus 3	RNA	7109	XY136502	Sclerotinia sclerotiorum double-stranded RNA virus 3	80.6	-
XiangYun toti-like virus 4	RNA	7654	XY241627	Parry's Creek toti-like virus 1	88.2	-
XiangYun toti-like virus 5	RNA	7152	XY28008	Fitzroy Crossing toti-like virus 2	89.3	-
XiangYun toti-like virus 6	RNA	6244	XY30034	Culex inatomii totivirus	82.7	-
XiangYun toti-like virus 7	RNA	2867	XY46444	Beihai sesarmid crab virus 7	81.2	-
XiangYun toti-like virus 8	RNA	4576	XY24516	Delisea pulchra totivirus IndA	88.2	-
XiangYun toti-like virus 9	RNA	6295	XY152159	Fitzroy Crossing toti-like virus 2	85.7	-
